# Supplementary material for: The oribatid mite genus Benoibates (Acari, Oribatida, Oripodidae)
Source: Zookeys. 2014 Sep 23;(442):51–72. doi: 10.3897/zookeys.442.8361 (PMC4205496; doi:10.3897/zookeys.442.8361)
Supplement: XML Treatment for Benoibates bolivianus [file zookeys.442.8361-treatment1.xml]

<!DOCTYPE tp:taxon-treatment
  PUBLIC "-//TaxonX//DTD Taxonomic Treatment Publishing DTD v0 20100105//EN" "tax-treatment-NSO.dtd">
<tp:taxon-treatment xmlns:tp="http://www.plazi.org/taxpub"><tp:treatment-meta><kwd-group><label>Taxon classification</label><kwd><named-content content-type="kingdom">Animalia</named-content></kwd><kwd><named-content content-type="order">Oribatida</named-content></kwd><kwd><named-content content-type="family">Oripodidae</named-content></kwd></kwd-group><mixed-citation publication-type="journal"><person-group><name><surname>Ermilov</surname><given-names>Sergey G.</given-names></name><name><surname>Alvarado-Rodríguez</surname><given-names>Olman</given-names></name><name><surname>Kontschán</surname><given-names>Jenő</given-names></name><name><surname>Retana-Salazar</surname><given-names>Axel P.</given-names></name></person-group><article-title>The oribatid mite genus <italic><tp:taxon-name><tp:taxon-name-part taxon-name-part-type="genus">Benoibates</tp:taxon-name-part></tp:taxon-name></italic> (<tp:taxon-name><tp:taxon-name-part taxon-name-part-type="subclass">Acari</tp:taxon-name-part></tp:taxon-name>, <tp:taxon-name><tp:taxon-name-part taxon-name-part-type="order">Oribatida</tp:taxon-name-part></tp:taxon-name>, <tp:taxon-name><tp:taxon-name-part taxon-name-part-type="family">Oripodidae</tp:taxon-name-part></tp:taxon-name>)</article-title><source>Zookeys</source><day>23</day><month>9</month><year>2014</year><volume>2014</volume><issue>442</issue><fpage>51</fpage><lpage>72</lpage><pub-id pub-id-type="doi">10.3897/zookeys.442.8361</pub-id></mixed-citation></tp:treatment-meta><tp:nomenclature><tp:taxon-name>
                            <tp:taxon-name-part taxon-name-part-type="genus">Benoibates</tp:taxon-name-part>
                            <tp:taxon-name-part taxon-name-part-type="species">bolivianus</tp:taxon-name-part>
                        </tp:taxon-name><tp:taxon-authority>Balogh &amp; Mahunka, 1969(a)</tp:taxon-authority><xref ref-type="fig" rid="F1">Figs 1</xref><xref ref-type="fig" rid="F2"/><xref ref-type="fig" rid="F3"/><xref ref-type="fig" rid="F4"/><xref ref-type="fig" rid="F5"/><xref ref-type="fig" rid="F6"/><xref ref-type="fig" rid="F7">–42</xref></tp:nomenclature><tp:treatment-sec sec-type="Diagnosis"><title>Diagnosis.</title><p>Body size: 514–597 × 265–332. Body surface weakly foveolate. Rostral, lamellar and interlamellar setae setiform, barbed; latter are longest. Bothridial setae short, clavate. Ten pairs of notogastral setae of medium size (24–32). Sacculi <italic>Sa</italic> large than other. Subcapitular setae <italic>h</italic> longer than <italic>a</italic> and <italic>m</italic>. Apodemes 2 connected medially and to anterior margin of genital aperture. Pedotecta II with one pointed tip anteriorly Genital and aggenital setae short. Anal and adanal setae very long, flagellate.</p></tp:treatment-sec><tp:treatment-sec sec-type="Description"><title>Description.</title><p><italic>Measurements</italic>. Body length: 514–597 (three specimens); notogaster width: 265–332 (three specimens).</p><p><italic>Integument</italic>. Body color yellowish brown to brown. Body surface weakly foveolate: prodorsum with distinct, round foveoles, larger in antero-medial part (up to 4) than in basal part (up to 1); notogaster, epimeral region, subcapitular mentum and gena, and genital figs with weak, round foveoles (up to 2); anogenital region and legs with distinct (except weak between genital and anal apertures), round or oval foveoles (up to 4), simultaneously also with longitudinal foveoles (length up to 16). Body surface of notogaster and ventral side covered by microgranular cerotegument (less than 1; visible only high magnification, ×1000).</p><p><italic>Prodorsum</italic>. Rostrum weakly protruding, rounded. Lamellae (<italic>lam</italic>) located dorso-laterally, half length of prodorsum (measured in lateral view), without cusps. Translamella absent. Prolamellar lines (<italic>plam</italic>) thin, reaching the insertions of rostral setae and bend ventrally to meet the rostral margins. Sublamellar lines (<italic>slam</italic>) distinct, long. Sublamellar porose areas (<italic>Al</italic>) small, rounded (4–6). Keel-shaped ridges (<italic>kf</italic>) well developed. Rostral (<italic>ro</italic>, 55–61), lamellar (<italic>le</italic>, 77–86) and interlamellar (<italic>in</italic>, 94–106) setae setiform, barbed. Interlamellar setae long, reaching the insertions of lamellar setae. Bothridial setae (<italic>ss</italic>, 32–41) with short stalk (16–21) and clavate, barbed head (16–20). Exobothridial setae (<italic>ex</italic>, 16) thin, smooth.</p><p><italic>Notogaster</italic>. Anterior notogastral margin weakly convex, trapezoid. Dorsophragmata (<italic>D</italic>) elongated, not reaching pleurophragmata (<italic>P</italic>). Notogastral shoulders rectangular in dorsal view, anterior margin almost transverse straight. Ten pairs of notogastral setae of medium size (24–32), setiform, indistinctly barbed (visible under high magnification, ×1000). Insertions of setae <italic>h</italic><sub>1</sub>–<italic>h</italic><sub>3</sub> varies. Four pairs of sacculi developed: <italic>Sa</italic> largest, located postero-medially to setae <italic>c</italic>; <italic>S1</italic> – postero-laterally to lyrifissures <italic>im</italic>; <italic>S2</italic> – between setae <italic>h</italic><sub>2</sub> and <italic>h</italic><sub>3</sub>; <italic>S3</italic> – anteriorly to <italic>p</italic><sub>1</sub>. Lyrifissures <italic>ia</italic> located medially to setae <italic>c</italic>; <italic>im</italic> – between setae <italic>lm</italic> and <italic>lp</italic>, in transverse position; <italic>ip</italic> – laterally to <italic>p</italic><sub>1</sub>; <italic>ih</italic> – anteriorly to <italic>p</italic><sub>1</sub>; <italic>ips</italic> – between <italic>p</italic><sub>2</sub> and <italic>p</italic><sub>3</sub>. Opisthonotal gland openings (<italic>gla</italic>) located antero-laterally to lyrifissures <italic>im</italic>.</p><p><italic>Gnathosoma</italic>. Subcapitulum longer than wide (118–127 × 86–98). Subcapitular setae setiform, slightly barbed; <italic>h</italic> (53–61) longer than <italic>a</italic> and <italic>m</italic> (both 28–32). Setae <italic>m</italic>  thinnest. Two pairs of adoral setae (<italic>or</italic><sub>1</sub>, <italic>or</italic><sub>2</sub>, 20) setiform, densely ciliate. Palps (length 77) with setation 0–2–1–3–9(+ω). Solenidion attached to eupathidium. Chelicerae (length 127–139) with one barbed setae (<italic>cha</italic>, 36–41), <italic>chb</italic> and their alveoli absent. Trägårdh’s organ (Tg) long, tapered.</p><p><italic>Epimeral and lateral podosomal regions</italic>. Apodemes 1, 2, 3, sejugal and sternal apodemes distinct. Apodemes 2 (<italic>ap2</italic>) connected medially and to anterior margin of genital aperture. Sternal apodeme of medium size, not reaching the apodemes 2. Epimeral setal formula: 3–1–3–2. Centroventral setae <italic>1a</italic>, <italic>2a</italic>, <italic>3a</italic> smooth, other slightly barbed; <italic>1b</italic> (41–53) longer than <italic>3b</italic> (24–28), <italic>4a</italic> (20), <italic>4b</italic>, <italic>3c</italic> (16–18), <italic>1c</italic>, <italic>2a</italic> (10) and <italic>1a</italic>, <italic>3a</italic> (6–8). Setae <italic>3c</italic> thickest. Pedotecta I (Pd I) large, concave (measured in dorsal view) and scale-like (measured in lateral view); pedotecta II (Pd II) smaller, trapezoid, with one pointed tip anteriorly (measured in ventral view) and scale-like (measured in lateral view). Discidia (<italic>dis</italic>) elongated, weakly triangular. Circumpedal carinae (<italic>cp</italic>) distinct.</p><p><italic>Anogenital region</italic>. Two pairs of genital (<italic>g</italic><sub>1</sub>, <italic>g</italic><sub>2</sub>, 10) and one pair of aggenital (<italic>ag</italic>, 8) setae setiform, thin, smooth. One pair of anal (<italic>an</italic>) and two pairs of adanal (<italic>ad</italic><sub>1</sub>, <italic>ad</italic><sub>2</sub>) setae (all 176–196) very long, flagellate. Lyrifissures <italic>iad</italic> located close to and parallel anal figs.</p><p><italic>Legs</italic>. Median claw weakly thicker than two lateral claws; all with several minute barbs on dorsal side. Lateral claws with ventral tooth. Formulae of leg setation and solenidia: I (1–5–2–4–16) [1–2–2], II (1–5–2–4–13) [1–1–2], III (2–3–1–3–13) [1–1–0], IV (1–2–2–3–11) [0–1–0]; homology of setae and solenidia indicated in Table <xref ref-type="table" rid="T1">1</xref>. Famulus short, straight, slightly dilated distally, truncated. Solenidia ω<sub>2</sub> on tarsi I, ω<sub>1</sub> and ω<sub>2</sub> on tarsi II, σ on genua II, III of medium size, thickened, blunt-ended. Other solenidia long, setiform.</p><table-wrap id="T1" position="float" orientation="portrait"><label>Table 1.</label><caption><p>Leg setation and solenidia of <italic><tp:taxon-name><tp:taxon-name-part taxon-name-part-type="genus">Benoibates</tp:taxon-name-part> <tp:taxon-name-part taxon-name-part-type="species">bolivianus</tp:taxon-name-part></tp:taxon-name></italic> Balogh &amp; Mahunka, 1969 (same data for <italic><tp:taxon-name><tp:taxon-name-part taxon-name-part-type="genus">Benoibates</tp:taxon-name-part> <tp:taxon-name-part taxon-name-part-type="species">minimus</tp:taxon-name-part></tp:taxon-name></italic> Mahunka, 1985).</p></caption><table rules="all"><tbody><tr><th rowspan="1" colspan="1">Leg</th><th rowspan="1" colspan="1">Trochanter</th><th rowspan="1" colspan="1">Femur</th><th rowspan="1" colspan="1">Genu</th><th rowspan="1" colspan="1">Tibia</th><th rowspan="1" colspan="1">Tarsus</th></tr><tr><td rowspan="1" colspan="1">I</td><td rowspan="1" colspan="1"><italic>v</italic>’</td><td rowspan="1" colspan="1"><italic>d</italic>, <italic>(l)</italic>, <italic>bv</italic>’’, <italic>v</italic>’’</td><td rowspan="1" colspan="1"><italic>(l)</italic>, σ</td><td rowspan="1" colspan="1"><italic>(l)</italic>, <italic>(v)</italic>, φ<sub>1</sub>, φ<sub>2</sub></td><td rowspan="1" colspan="1"><italic>(ft)</italic>, <italic>(tc)</italic>, <italic>(it)</italic>, <italic>(p)</italic>, <italic>(u)</italic>, <italic>(a)</italic>, <italic>s</italic>, <italic>(pv)</italic>, <italic>e</italic>, ω<sub>1</sub>, ω<sub>2</sub></td></tr><tr><td rowspan="1" colspan="1">II</td><td rowspan="1" colspan="1"><italic>v</italic>’</td><td rowspan="1" colspan="1"><italic>d</italic>, <italic>(l)</italic>, <italic>bv</italic>’’, <italic>v</italic>’’</td><td rowspan="1" colspan="1"><italic>(l)</italic>, σ</td><td rowspan="1" colspan="1"><italic>(l)</italic>, <italic>(v)</italic>, φ</td><td rowspan="1" colspan="1"><italic>(ft)</italic>, <italic>(tc)</italic>, <italic>(it)</italic>, <italic>(p)</italic>, <italic>(u)</italic>, <italic>(a)</italic>, <italic>s</italic>, ω<sub>1</sub>, ω<sub>2</sub></td></tr><tr><td rowspan="1" colspan="1">III</td><td rowspan="1" colspan="1"><italic>l</italic>’, <italic>v</italic>’</td><td rowspan="1" colspan="1"><italic>d</italic>, <italic>l</italic>’, <italic>ev</italic>’</td><td rowspan="1" colspan="1"><italic>l</italic>’, σ</td><td rowspan="1" colspan="1"><italic>l</italic>’, <italic>(v)</italic>, φ</td><td rowspan="1" colspan="1"><italic>(ft)</italic>, <italic>(tc)</italic>, <italic>(it)</italic>, <italic>(p)</italic>, <italic>(u)</italic>, <italic>(a)</italic>, <italic>s</italic></td></tr><tr><td rowspan="1" colspan="1">IV</td><td rowspan="1" colspan="1"><italic>v</italic>’</td><td rowspan="1" colspan="1"><italic>d</italic>, <italic>ev</italic>’</td><td rowspan="1" colspan="1"><italic>d</italic>, <italic>l</italic>’</td><td rowspan="1" colspan="1"><italic>l</italic>’, <italic>(v)</italic>, φ</td><td rowspan="1" colspan="1"><italic>ft</italic>’’, <italic>(tc)</italic>, <italic>(p)</italic>, <italic>(u)</italic>, <italic>(a)</italic>, <italic>s</italic>, <italic>pv</italic>’’</td></tr></tbody></table><table-wrap-foot><fn><p>Roman letters refer to normal setae (<italic>ε</italic> to famulus), Greek letters to solenidia. Single prime (’) marks setae on anterior and double prime (’’) setae on posterior side of the given leg segment. Parentheses refer to a pair of setae.</p></fn></table-wrap-foot></table-wrap><fig id="F1" position="float" orientation="portrait"><label>Figures 1–2.</label><caption><p><italic><tp:taxon-name><tp:taxon-name-part taxon-name-part-type="genus">Benoibates</tp:taxon-name-part> <tp:taxon-name-part taxon-name-part-type="species">bolivianus</tp:taxon-name-part></tp:taxon-name></italic> Balogh &amp; Mahunka, 1969, Costa Rican specimen: <bold>1</bold> dorsal view <bold>2</bold> ventral view (gnathosoma and legs not illustrated). Scale bar 100 μm.</p></caption><graphic xmlns:xlink="http://www.w3.org/1999/xlink" xlink:href="zookeys-442-051-g001.jpg" position="float" orientation="portrait" xlink:type="simple" id="oo_32052.jpg"/></fig><fig id="F2" position="float" orientation="portrait"><label>Figures 3–6.</label><caption><p><italic><tp:taxon-name><tp:taxon-name-part taxon-name-part-type="genus">Benoibates</tp:taxon-name-part> <tp:taxon-name-part taxon-name-part-type="species">bolivianus</tp:taxon-name-part></tp:taxon-name></italic> Balogh &amp; Mahunka, 1969, Costa Rican specimen: <bold>3</bold> lateral view of prodorsum and anterior part of notogaster and pteromorph (gnathosoma and legs I, II not illustrated) <bold>4</bold> lateral view of notogaster <bold>5</bold> posterior view of notogaster <bold>6</bold> frontal view of prodorsum. Scale bar 100 μm.</p></caption><graphic xmlns:xlink="http://www.w3.org/1999/xlink" xlink:href="zookeys-442-051-g002.jpg" position="float" orientation="portrait" xlink:type="simple" id="oo_32053.jpg"/></fig><fig id="F3" position="float" orientation="portrait"><label>Figures 7–20.</label><caption><p><italic><tp:taxon-name><tp:taxon-name-part taxon-name-part-type="genus">Benoibates</tp:taxon-name-part> <tp:taxon-name-part taxon-name-part-type="species">bolivianus</tp:taxon-name-part></tp:taxon-name></italic> Balogh &amp; Mahunka, 1969, dissected Costa Rican specimen: <bold>7</bold> rostral seta <bold>8</bold> posterior bothridial seta <bold>9</bold> foveoles in medio-basal part of prodorsum <bold>10</bold> foveoles in central part of notogaster <bold>11</bold> foveoles in lateral part of anogenital region <bold>12</bold> notogastral seta <italic>c</italic> <bold>13</bold> notogastral seta <italic>p</italic><sub>1</sub> <bold>14</bold> left part of subcapitulum, ventral view <bold>15</bold> tarsus and tibia of palp <bold>16</bold> antero-medial part of chelicera <bold>17</bold> pedotectum II, anterior part of circumpedal carina and epimeral setae <italic>3b</italic>, <italic>3c</italic> <bold>18</bold> left genital fig and epimeral setae <italic>2a</italic>, <italic>3a</italic>, <italic>4b</italic> <bold>19</bold> femur and genu of left leg II, paraxial view <bold>20</bold> trochanter, femur and genu of left leg III, antiaxial view. Scale bar 20 μm.</p></caption><graphic xmlns:xlink="http://www.w3.org/1999/xlink" xlink:href="zookeys-442-051-g003.jpg" position="float" orientation="portrait" xlink:type="simple" id="oo_32054.jpg"/></fig><fig id="F4" position="float" orientation="portrait"><label>Figures 21–31.</label><caption><p><italic><tp:taxon-name><tp:taxon-name-part taxon-name-part-type="genus">Benoibates</tp:taxon-name-part> <tp:taxon-name-part taxon-name-part-type="species">bolivianus</tp:taxon-name-part></tp:taxon-name></italic> Balogh &amp; Mahunka, 1969, dissected Costa Rican specimen, microscope images: <bold>21</bold> rostral seta <bold>22</bold> bothridial seta <bold>23</bold> foveoles in anterior part of pteromorph <bold>24</bold> notogastral seta <italic>h</italic><sub>3</sub> <bold>25</bold> left part of subcapitulum, ventral view, and medio-basal part of left palp <bold>26</bold> right rutellum and gena of subcapitulum, ventral view, and anterior part of right palp <bold>27</bold> antero-medial part of chelicera <bold>28</bold> genital figs and central part of epimeral region <bold>29</bold> genital figs and central part of epimeral region <bold>30</bold> antero-lateral part of right anal fig, insertion of adanal setae <italic>ad</italic><sub>2</sub>, and foveoles in anogenital region <bold>31</bold> posterior part of right anal fig and insertions of anal and adanal setae. Scale bar 50 μm.</p></caption><graphic xmlns:xlink="http://www.w3.org/1999/xlink" xlink:href="zookeys-442-051-g004.jpg" position="float" orientation="portrait" xlink:type="simple" id="oo_32055.jpg"/></fig><fig id="F5" position="float" orientation="portrait"><label>Figures 32–36.</label><caption><p><italic><tp:taxon-name><tp:taxon-name-part taxon-name-part-type="genus">Benoibates</tp:taxon-name-part> <tp:taxon-name-part taxon-name-part-type="species">bolivianus</tp:taxon-name-part></tp:taxon-name></italic> Balogh &amp; Mahunka, 1969, dissected Costa Rican specimen, microscope images: <bold>32</bold> tarsus and anterior part of tibia of leg I, left, antiaxial view <bold>33</bold> tarsus and antero-medial part of tibia of leg II, right, antiaxial view <bold>34</bold> basal part of tibia, genu, femur and trochanter of leg II, right, antiaxial view <bold>35</bold> tarsus and antero-medial part of tibia of leg III, right, antiaxial view <bold>36</bold> tarsus and antero-medial part of tibia of leg IV, right, antiaxial view. Scale bar 50 μm.</p></caption><graphic xmlns:xlink="http://www.w3.org/1999/xlink" xlink:href="zookeys-442-051-g005.jpg" position="float" orientation="portrait" xlink:type="simple" id="oo_32056.jpg"/></fig><fig id="F6" position="float" orientation="portrait"><label>Figures 37–40.</label><caption><p><italic><tp:taxon-name><tp:taxon-name-part taxon-name-part-type="genus">Benoibates</tp:taxon-name-part> <tp:taxon-name-part taxon-name-part-type="species">bolivianus</tp:taxon-name-part></tp:taxon-name></italic> Balogh &amp; Mahunka, 1969, holotype, microscope images: <bold>37</bold> dorsal view of prodorsum and anterior part of notogaster <bold>38</bold> ventral view of anogenital region <bold>39</bold> genital figs and central and left parts of epimeral region <bold>40</bold> ventral view of left pedotectum II.</p></caption><graphic xmlns:xlink="http://www.w3.org/1999/xlink" xlink:href="zookeys-442-051-g006.jpg" position="float" orientation="portrait" xlink:type="simple" id="oo_32057.jpg"/></fig><fig id="F7" position="float" orientation="portrait"><label>Figures 41–42.</label><caption><p><italic><tp:taxon-name><tp:taxon-name-part taxon-name-part-type="genus">Benoibates</tp:taxon-name-part> <tp:taxon-name-part taxon-name-part-type="species">bolivianus</tp:taxon-name-part></tp:taxon-name></italic> Balogh &amp; Mahunka, 1969, Costa Rican specimen, SEM micrographs: <bold>41</bold> ventral view <bold>42</bold> ventral view of ano-adanal region. Scale bar 100 μm (<bold>41</bold>), 50 μm (<bold>42</bold>).</p></caption><graphic xmlns:xlink="http://www.w3.org/1999/xlink" xlink:href="zookeys-442-051-g007.jpg" position="float" orientation="portrait" xlink:type="simple" id="oo_32058.jpg"/></fig></tp:treatment-sec><tp:treatment-sec sec-type="Remarks"><title>Remarks.</title><p>Costa Rican specimens of <italic><tp:taxon-name><tp:taxon-name-part taxon-name-part-type="genus">Benoibates</tp:taxon-name-part> <tp:taxon-name-part taxon-name-part-type="species">bolivianus</tp:taxon-name-part></tp:taxon-name></italic> are similar in all morphological characters to Bolivian specimens from the original description (<xref ref-type="bibr" rid="B9">Balogh and Mahunka 1969a</xref>), except slightly shorter epimeral setae <italic>1b</italic>.</p></tp:treatment-sec><tp:treatment-sec sec-type="Distribution"><title>Distribution.</title><p>Neotropical region.</p></tp:treatment-sec><ref-list><ref id="B9"><mixed-citation xmlns:xlink="http://www.w3.org/1999/xlink" xlink:type="simple"><person-group><name name-style="western"><surname>Balogh</surname><given-names>J</given-names></name><name name-style="western"><surname>Mahunka</surname><given-names>S</given-names></name></person-group> (<year>1969a</year>) <article-title>The scientific results of the Hungarian soil zoological expeditions to South America. 10. <tp:taxon-name><tp:taxon-name-part taxon-name-part-type="subclass">Acari</tp:taxon-name-part></tp:taxon-name>: Oribatids, collected by the second expedition. I.</article-title><source>Acta Zool. Acad. Sci. Hung.</source><volume>15</volume>(<issue>1–2</issue>): <fpage>1</fpage>–<lpage>21</lpage>.</mixed-citation></ref></ref-list></tp:taxon-treatment>
