# Supplementary material for: The oribatid mite genus Benoibates (Acari, Oribatida, Oripodidae)
Source: Zookeys. 2014 Sep 23;(442):51–72. doi: 10.3897/zookeys.442.8361 (PMC4205496; doi:10.3897/zookeys.442.8361)
Supplement: XML Treatment for Benoibates minimus [file zookeys.442.8361-treatment2.xml]

<!DOCTYPE tp:taxon-treatment
  PUBLIC "-//TaxonX//DTD Taxonomic Treatment Publishing DTD v0 20100105//EN" "tax-treatment-NSO.dtd">
<tp:taxon-treatment xmlns:tp="http://www.plazi.org/taxpub"><tp:treatment-meta><kwd-group><label>Taxon classification</label><kwd><named-content content-type="kingdom">Animalia</named-content></kwd><kwd><named-content content-type="order">Oribatida</named-content></kwd><kwd><named-content content-type="family">Oripodidae</named-content></kwd></kwd-group><mixed-citation publication-type="journal"><person-group><name><surname>Ermilov</surname><given-names>Sergey G.</given-names></name><name><surname>Alvarado-Rodríguez</surname><given-names>Olman</given-names></name><name><surname>Kontschán</surname><given-names>Jenő</given-names></name><name><surname>Retana-Salazar</surname><given-names>Axel P.</given-names></name></person-group><article-title>The oribatid mite genus <italic><tp:taxon-name><tp:taxon-name-part taxon-name-part-type="genus">Benoibates</tp:taxon-name-part></tp:taxon-name></italic> (<tp:taxon-name><tp:taxon-name-part taxon-name-part-type="subclass">Acari</tp:taxon-name-part></tp:taxon-name>, <tp:taxon-name><tp:taxon-name-part taxon-name-part-type="order">Oribatida</tp:taxon-name-part></tp:taxon-name>, <tp:taxon-name><tp:taxon-name-part taxon-name-part-type="family">Oripodidae</tp:taxon-name-part></tp:taxon-name>)</article-title><source>Zookeys</source><day>23</day><month>9</month><year>2014</year><volume>2014</volume><issue>442</issue><fpage>51</fpage><lpage>72</lpage><pub-id pub-id-type="doi">10.3897/zookeys.442.8361</pub-id></mixed-citation></tp:treatment-meta><tp:nomenclature><tp:taxon-name>
                            <tp:taxon-name-part taxon-name-part-type="genus">Benoibates</tp:taxon-name-part>
                            <tp:taxon-name-part taxon-name-part-type="species">minimus</tp:taxon-name-part>
                        </tp:taxon-name><tp:taxon-authority>Mahunka, 1985</tp:taxon-authority><xref ref-type="fig" rid="F8">Figs 43</xref><xref ref-type="fig" rid="F9"/><xref ref-type="fig" rid="F10"/><xref ref-type="fig" rid="F11"/><xref ref-type="fig" rid="F12"/><xref ref-type="fig" rid="F13"/><xref ref-type="fig" rid="F14"/><xref ref-type="fig" rid="F15">–83</xref><!--PageBreak--><!--PageBreak--><!--PageBreak--><!--PageBreak--><!--PageBreak--><!--PageBreak--><!--PageBreak--></tp:nomenclature><tp:treatment-sec sec-type="Diagnosis"><title>Diagnosis.</title><p>Body size: 344–481 × 176–249. Body surface heavily foveolate. Rostral, lamellar and interlamellar setae setiform, barbed; latter are longest. Bothridial setae short, clavate. Ten pairs of notogastral setae of medium size. Sacculi <!--PageBreak--><italic>Sa</italic> large than other. Subcapitular setae <italic>h</italic> longer than <italic>a</italic> and <italic>m</italic>. Apodemes 2 connected medially and removed from the anterior margin of genital aperture. Pedotecta II with one pointed tip anteriorly Genital and aggenital setae short. Anal and adanal setae very long, flagellate.</p></tp:treatment-sec><tp:treatment-sec sec-type="Description"><title>Description.</title><p><italic>Measurements</italic>. Body length: 344–481 (five specimens); notogaster width: 176–249 (five specimens).</p><!--PageBreak--><p><italic>Integument</italic>. Body color yellowish brown. Body surface heavily foveolate: prodorsum with distinct, round foveoles, larger in antero-medial part (up to 4) than in basal part (up to 1); epimeral region, subcapitular mentum and gena, and genital figs with round foveoles (up to 4); notogaster and anogenital region and legs with distinct (except weak between genital and anal apertures), round or oval foveoles (up to 4), simultaneously also with longitudinal foveoles (length up to 12). Body surface of ventral side covered by microgranular cerotegument (less than 1; visible only high magnification, ×1000).</p><!--PageBreak--><p><italic>Prodorsum</italic>. Rostrum weakly protruding, rounded. Lamellae located dorso-laterally, half length of prodorsum (measured in lateral view), without cusps. Translamella absent. Prolamellar lines thin, reaching the insertions of rostral setae and bend ventrally to meet the rostral margins. Sublamellar lines distinct, long. Sublamellar porose areas small, rounded (4). Keel-shaped ridges well developed. Rostral (36–49), lamellar (41–53) and interlamellar (49–61) setae setiform, barbed. Lamellar and interlamellar straight, blunt-ended. Bothridial setae (24–32) with short stalk (8–12) and larger, clavate, barbed head (16–20). Exobothridial setae (6–8) thin, smooth.</p><!--PageBreak--><p><italic>Notogaster</italic>. Anterior notogastral margin convex, trapezoid. Dorsophragmata elongated, not reaching pleurophragmata. Notogastral shoulders rectangular in dorsal view, anterior margin almost transverse straight. Ten pairs of notogastral setae of medium size (24–36; <italic>p</italic><sub>1</sub>–<italic>p</italic><sub>3</sub> shorter, 20–24), setiform, smooth. Four pairs of sacculi developed: <italic>Sa</italic> largest, located postero-medially to setae <italic>c</italic>; <italic>S1</italic> – postero-laterally to lyrifissures <italic>im</italic>; <italic>S2</italic> – between setae <italic>h</italic><sub>2</sub> and <italic>h</italic><sub>3</sub>; <italic>S3</italic> – anteriorly to <italic>p</italic><sub>1</sub>. Lyrifissures <italic>ia</italic> not visible; <italic>im</italic> located between setae <italic>lm</italic> and <italic>lp</italic>, in diagonal position; <italic>ip</italic> – laterally to <italic>p</italic><sub>1</sub>; <italic>ih</italic> – anteriorly to <italic>p</italic><sub>1</sub>; <italic>ips</italic> – between <italic>p</italic><sub>2</sub> and <italic>p</italic><sub>3</sub>. Opisthonotal glands located between setae <italic>lm</italic> and <italic>lp</italic>, but their openings not visible.</p><p><italic>Gnathosoma</italic>. Subcapitulum longer than wide (86–98 × 61–69). Subcapitular setae setiform, slightly barbed; <italic>h</italic> (28–32) slightly thicker and longer than <italic>a</italic> and <italic>m</italic> (both 18–20). Two pairs of adoral setae (12) setiform, densely barbed. Palps (length 45–53) with setation 0–2–1–3–9(+ω). Solenidion attached to eupathidium. Chelicerae (length 90–102) with one barbed setae (<italic>cha</italic>, 28–36), <italic>chb</italic> and their alveoli absent. Trägårdh’s organ long, tapered.</p><!--PageBreak--><!--PageBreak--><p><italic>Epimeral and lateral podosomal regions</italic>. Apodemes 1, 2, 3, sejugal and sternal apodemes distinct. Apodemes 2 connected medially and removed from the anterior margin of genital aperture. Sternal apodeme of medium size, not reaching the apodemes 2. Epimeral setal formula: 3–1–3–2. Centroventral setae <italic>1a</italic>, <italic>3a</italic> smooth, other slightly barbed; <italic>1b</italic> (20) longer than <italic>1c</italic>, <italic>2a</italic>, <italic>3b</italic>, <italic>3c</italic>, <italic>4a</italic>, <italic>4b</italic> (12–16) and <italic>1a</italic>, <italic>3a</italic> (4–6). Setae <italic>3c</italic> thickest. Pedotecta I large, concave (measured in dorsal view) and scale-like (measured in lateral view); pedotecta II smaller, trapezoid, with one pointed tip anteriorly (measured in ventral view) and scale-like (measured in lateral view). Discidia elongated, weakly triangular. Circumpedal carinae distinct.</p><p><italic>Anogenital region</italic>. Two pairs of genital setae (8) setae thin, slightly barbed. One pair of aggenital setae (6–8) setae thin, smooth. One pair of anal (106–135) and two pairs of adanal setae (114–143) very long, flagellate. Often anal setae brokened, only alveoli visible. Lyrifissures <italic>iad</italic> not visible.</p><!--PageBreak--><p><italic>Legs</italic>. Median claw weakly thicker than two lateral claws; all with several minute barbs on dorsal side. Lateral claws with ventral tooth. Formulae of leg setation and solenidia: I (1–5–2–4–16) [1–2–2], II (1–5–2–4–13) [1–1–2], III (2–3–1–3–13) [1–1–0], IV (1–2–2–3–11) [0–1–0]; homology of setae and solenidia indicated in Table <xref ref-type="table" rid="T1">1</xref>. Famulus short, straight, slightly dilated distally, truncated. Solenidia ω<sub>2</sub> on tarsi I, ω<sub>1</sub> and ω<sub>2</sub> on tarsi II, σ on genua II, III of medium size, thickened, blunt-ended. Other solenidia long, setiform.</p><fig id="F8" position="float" orientation="portrait"><label>Figures 43–44.</label><caption><p><italic><tp:taxon-name><tp:taxon-name-part taxon-name-part-type="genus">Benoibates</tp:taxon-name-part> <tp:taxon-name-part taxon-name-part-type="species">minimus</tp:taxon-name-part></tp:taxon-name></italic> Mahunka, 1985, Costa Rican specimen: <bold>43</bold> dorsal view <bold>44</bold> ventral view (gnathosoma and legs not illustrated). Scale bar 50 μm.</p></caption><graphic xmlns:xlink="http://www.w3.org/1999/xlink" xlink:href="zookeys-442-051-g008.jpg" position="float" orientation="portrait" xlink:type="simple" id="oo_32059.jpg"/></fig><fig id="F9" position="float" orientation="portrait"><label>Figures 45–49.</label><caption><p><italic><tp:taxon-name><tp:taxon-name-part taxon-name-part-type="genus">Benoibates</tp:taxon-name-part> <tp:taxon-name-part taxon-name-part-type="species">minimus</tp:taxon-name-part></tp:taxon-name></italic> Mahunka, 1985, Costa Rican specimen: <bold>45</bold> lateral view of prodorsum and anterior part of notogaster and pteromorph (gnathosoma and legs I, II not illustrated) <bold>46</bold> lateral view of notogaster <bold>47</bold> posterior view of notogaster <bold>48</bold> frontal view of prodorsum <bold>49</bold> rostrum and right rostral seta in dissected specimen. Scale bars 50 μm (<bold>45–48</bold>), 20 μm (<bold>49</bold>).</p></caption><graphic xmlns:xlink="http://www.w3.org/1999/xlink" xlink:href="zookeys-442-051-g009.jpg" position="float" orientation="portrait" xlink:type="simple" id="oo_32060.jpg"/></fig><fig id="F10" position="float" orientation="portrait"><label>Figures 50–59.</label><caption><p><italic><tp:taxon-name><tp:taxon-name-part taxon-name-part-type="genus">Benoibates</tp:taxon-name-part> <tp:taxon-name-part taxon-name-part-type="species">minimus</tp:taxon-name-part></tp:taxon-name></italic> Mahunka, 1985, dissected Costa Rican specimen: <bold>50</bold> foveoles in medio-basal part of prodorsum <bold>51</bold> foveoles in lateral part of notogaster and lyrifissures <italic>im</italic> <bold>52</bold> foveoles in central part of anogenital region <bold>53</bold> notogastral seta <italic>h</italic><sub>2</sub> <bold>54</bold> left part of subcapitulum, ventral view <bold>55</bold> tarsus and tibia of palp <bold>56</bold> chelicera <bold>57</bold> pedotectum II and epimeral seta <italic>3c</italic> <bold>58</bold> left genital fig and epimeral setae <italic>2a</italic>, <italic>3a</italic>, <italic>4b</italic> <bold>59</bold> left anal fig. Scale bar 20 μm.</p></caption><graphic xmlns:xlink="http://www.w3.org/1999/xlink" xlink:href="zookeys-442-051-g010.jpg" position="float" orientation="portrait" xlink:type="simple" id="oo_32061.jpg"/></fig><fig id="F11" position="float" orientation="portrait"><label>Figures 60–61.</label><caption><p><italic><tp:taxon-name><tp:taxon-name-part taxon-name-part-type="genus">Benoibates</tp:taxon-name-part> <tp:taxon-name-part taxon-name-part-type="species">minimus</tp:taxon-name-part></tp:taxon-name></italic> Mahunka, 1985, dissected Costa Rican specimen: <bold>60</bold> left leg I, antiaxial view <bold>61</bold> right leg IV, antiaxial view. Scale bar 20 μm.</p></caption><graphic xmlns:xlink="http://www.w3.org/1999/xlink" xlink:href="zookeys-442-051-g011.jpg" position="float" orientation="portrait" xlink:type="simple" id="oo_32062.jpg"/></fig><fig id="F12" position="float" orientation="portrait"><label>Figures 62–70.</label><caption><p><italic><tp:taxon-name><tp:taxon-name-part taxon-name-part-type="genus">Benoibates</tp:taxon-name-part> <tp:taxon-name-part taxon-name-part-type="species">minimus</tp:taxon-name-part></tp:taxon-name></italic> Mahunka, 1985, dissected Costa Rican specimen, microscope images: <bold>62</bold> dorsal view of basal part of prodorsum and anterior notogastral margin <bold>63</bold> saccule <italic>Sa</italic> <bold>64</bold> lyrifissure <italic>ip</italic> and foveoles in posterior part of notogaster <bold>65</bold> right part of subcapitulum, ventral view, and right palp <bold>66</bold> anterio-medial part of chelicera <bold>67</bold> ventral view of right pedotectum II <bold>68</bold> genital figs and central part of epimeral region <bold>69</bold> genital figs and central part of epimeral region <bold>70</bold> medio-lateral part of left anal fig, insertions of adanal setae, and foveoles in anogenital region. Scale bar 50 μm.</p></caption><graphic xmlns:xlink="http://www.w3.org/1999/xlink" xlink:href="zookeys-442-051-g012.jpg" position="float" orientation="portrait" xlink:type="simple" id="oo_32063.jpg"/></fig><fig id="F13" position="float" orientation="portrait"><label>Figures 71–74.</label><caption><p><italic><tp:taxon-name><tp:taxon-name-part taxon-name-part-type="genus">Benoibates</tp:taxon-name-part> <tp:taxon-name-part taxon-name-part-type="species">minimus</tp:taxon-name-part></tp:taxon-name></italic> Mahunka, 1985, dissected Costa Rican specimen, microscope images: <bold>71</bold> tarsus and antero-medial part of tibia of leg I, left, paraxial view <bold>72</bold> leg II, left, antiaxial view <bold>73</bold> leg III, right, antiaxial view <bold>74</bold> leg IV, left, paraxial view. Scale bar 50 μm.</p></caption><graphic xmlns:xlink="http://www.w3.org/1999/xlink" xlink:href="zookeys-442-051-g013.jpg" position="float" orientation="portrait" xlink:type="simple" id="oo_32064.jpg"/></fig><fig id="F14" position="float" orientation="portrait"><label>Figures 75–78.</label><caption><p><italic><tp:taxon-name><tp:taxon-name-part taxon-name-part-type="genus">Benoibates</tp:taxon-name-part> <tp:taxon-name-part taxon-name-part-type="species">minimus</tp:taxon-name-part></tp:taxon-name></italic> Mahunka, 1985, holotype, microscope images: <bold>75</bold> dorsal view of prodorsum and anterior part of notogaster <bold>76</bold> dorso-lateral part of notogaster <bold>77</bold> epimeral region <bold>78</bold> ano-adanal region.</p></caption><graphic xmlns:xlink="http://www.w3.org/1999/xlink" xlink:href="zookeys-442-051-g014.jpg" position="float" orientation="portrait" xlink:type="simple" id="oo_32065.jpg"/></fig><fig id="F15" position="float" orientation="portrait"><label>Figures 79–83.</label><caption><p><italic><tp:taxon-name><tp:taxon-name-part taxon-name-part-type="genus">Benoibates</tp:taxon-name-part> <tp:taxon-name-part taxon-name-part-type="species">minimus</tp:taxon-name-part></tp:taxon-name></italic> Mahunka, 1985, Costa Rican specimen, SEM micrographs: <bold>79</bold> dorsal view <bold>80</bold> dorsal view of prodorsum and anterior part of notogaster <bold>81</bold> ventral view <bold>82</bold> notogastral seta <italic>h</italic><sub>2</sub> <bold>83</bold> genital figs and left part of epimeral region. Scale bar 100 μm (<bold>79, 81</bold>), 20 μm (<bold>80, 83</bold>), 10 μm (<bold>82</bold>).</p></caption><graphic xmlns:xlink="http://www.w3.org/1999/xlink" xlink:href="zookeys-442-051-g015.jpg" position="float" orientation="portrait" xlink:type="simple" id="oo_32066.jpg"/></fig></tp:treatment-sec><tp:treatment-sec sec-type="Remarks"><title>Remarks.</title><p>Costa Rican specimens of <italic><tp:taxon-name><tp:taxon-name-part taxon-name-part-type="genus">Benoibates</tp:taxon-name-part> <tp:taxon-name-part taxon-name-part-type="species">minimus</tp:taxon-name-part></tp:taxon-name></italic> are similar in all morphological characters to Antilles specimens from the original description (<xref ref-type="bibr" rid="B20">Mahunka 1985</xref>).</p></tp:treatment-sec><tp:treatment-sec sec-type="Distribution"><title>Distribution.</title><p>Neotropical region.</p><!--PageBreak--><!--PageBreak--></tp:treatment-sec><tp:treatment-sec><!--Section generated to contain objects referenced in tp:taxon-treatment.--><table-wrap id="T1" position="float" orientation="portrait"><label>Table 1.</label><caption><p>Leg setation and solenidia of <italic><tp:taxon-name><tp:taxon-name-part taxon-name-part-type="genus">Benoibates</tp:taxon-name-part> <tp:taxon-name-part taxon-name-part-type="species">bolivianus</tp:taxon-name-part></tp:taxon-name></italic> Balogh &amp; Mahunka, 1969 (same data for <italic><tp:taxon-name><tp:taxon-name-part taxon-name-part-type="genus">Benoibates</tp:taxon-name-part> <tp:taxon-name-part taxon-name-part-type="species">minimus</tp:taxon-name-part></tp:taxon-name></italic> Mahunka, 1985).</p></caption><table rules="all"><tbody><tr><th rowspan="1" colspan="1">Leg</th><th rowspan="1" colspan="1">Trochanter</th><th rowspan="1" colspan="1">Femur</th><th rowspan="1" colspan="1">Genu</th><th rowspan="1" colspan="1">Tibia</th><th rowspan="1" colspan="1">Tarsus</th></tr><tr><td rowspan="1" colspan="1">I</td><td rowspan="1" colspan="1"><italic>v</italic>’</td><td rowspan="1" colspan="1"><italic>d</italic>, <italic>(l)</italic>, <italic>bv</italic>’’, <italic>v</italic>’’</td><td rowspan="1" colspan="1"><italic>(l)</italic>, σ</td><td rowspan="1" colspan="1"><italic>(l)</italic>, <italic>(v)</italic>, φ<sub>1</sub>, φ<sub>2</sub></td><td rowspan="1" colspan="1"><italic>(ft)</italic>, <italic>(tc)</italic>, <italic>(it)</italic>, <italic>(p)</italic>, <italic>(u)</italic>, <italic>(a)</italic>, <italic>s</italic>, <italic>(pv)</italic>, <italic>e</italic>, ω<sub>1</sub>, ω<sub>2</sub></td></tr><tr><td rowspan="1" colspan="1">II</td><td rowspan="1" colspan="1"><italic>v</italic>’</td><td rowspan="1" colspan="1"><italic>d</italic>, <italic>(l)</italic>, <italic>bv</italic>’’, <italic>v</italic>’’</td><td rowspan="1" colspan="1"><italic>(l)</italic>, σ</td><td rowspan="1" colspan="1"><italic>(l)</italic>, <italic>(v)</italic>, φ</td><td rowspan="1" colspan="1"><italic>(ft)</italic>, <italic>(tc)</italic>, <italic>(it)</italic>, <italic>(p)</italic>, <italic>(u)</italic>, <italic>(a)</italic>, <italic>s</italic>, ω<sub>1</sub>, ω<sub>2</sub></td></tr><tr><td rowspan="1" colspan="1">III</td><td rowspan="1" colspan="1"><italic>l</italic>’, <italic>v</italic>’</td><td rowspan="1" colspan="1"><italic>d</italic>, <italic>l</italic>’, <italic>ev</italic>’</td><td rowspan="1" colspan="1"><italic>l</italic>’, σ</td><td rowspan="1" colspan="1"><italic>l</italic>’, <italic>(v)</italic>, φ</td><td rowspan="1" colspan="1"><italic>(ft)</italic>, <italic>(tc)</italic>, <italic>(it)</italic>, <italic>(p)</italic>, <italic>(u)</italic>, <italic>(a)</italic>, <italic>s</italic></td></tr><tr><td rowspan="1" colspan="1">IV</td><td rowspan="1" colspan="1"><italic>v</italic>’</td><td rowspan="1" colspan="1"><italic>d</italic>, <italic>ev</italic>’</td><td rowspan="1" colspan="1"><italic>d</italic>, <italic>l</italic>’</td><td rowspan="1" colspan="1"><italic>l</italic>’, <italic>(v)</italic>, φ</td><td rowspan="1" colspan="1"><italic>ft</italic>’’, <italic>(tc)</italic>, <italic>(p)</italic>, <italic>(u)</italic>, <italic>(a)</italic>, <italic>s</italic>, <italic>pv</italic>’’</td></tr></tbody></table><table-wrap-foot><fn><p>Roman letters refer to normal setae (<italic>ε</italic> to famulus), Greek letters to solenidia. Single prime (’) marks setae on anterior and double prime (’’) setae on posterior side of the given leg segment. Parentheses refer to a pair of setae.</p></fn></table-wrap-foot></table-wrap></tp:treatment-sec><ref-list><ref id="B20"><mixed-citation xmlns:xlink="http://www.w3.org/1999/xlink" xlink:type="simple"><person-group><name name-style="western"><surname>Mahunka</surname><given-names>S</given-names></name></person-group> (<year>1985</year>) <article-title>Mites (<tp:taxon-name><tp:taxon-name-part taxon-name-part-type="subclass">Acari</tp:taxon-name-part></tp:taxon-name>) from St. Lucia (Antilles). 2. <tp:taxon-name><tp:taxon-name-part taxon-name-part-type="order">Oribatida</tp:taxon-name-part></tp:taxon-name>.</article-title><source>Acta Zool. Hung.</source><volume>31</volume>(<issue>1–3</issue>): <fpage>119</fpage>–<lpage>178</lpage>.</mixed-citation></ref></ref-list></tp:taxon-treatment>
